# Supplementary material for: Data article on genes that share similar expression patterns with EEF1 complex proteins in hepatocellular carcinoma
Source: Data Brief. 2020 Jan 23;29:105162. doi: 10.1016/j.dib.2020.105162 (PMC6997806; doi:10.1016/j.dib.2020.105162)
Supplement: Multimedia component 1 [file mmc1.xml]

<?xml version="1.0" encoding="utf-8" standalone="no"?>
<data>
  <datasets>
    <author>bbitergesut@ohu.edu.tr</author>
    <type>0</type>
    <dataset>
      <value>6</value>
      <reason>Other (please explain)</reason>
      <comments>The raw data files are provided by the TCGA Research Network and can be reached at https://xenabrowser.net/datapages/?dataset=TCGA.LIHC.sampleMap%2FHiSeqV2&amp;host=https%3A%2F%2Ftcga.xenahubs.net&amp;removeHub=https%3A%2F%2Fxena.treehouse.gi.ucsc.edu%3A443.
Analyzed data are shared with this article.
</comments>
    </dataset>
  </datasets>
</data>
